# Supplementary material for: Could Fostering Alternative Plant Feedstocks Improve the Sustainability of Leather Manufacturing? A Critical Review
Source: Materials (Basel). 2025 Aug 11;18(16):3759. doi: 10.3390/ma18163759 (PMC12387617; doi:10.3390/ma18163759)
Supplement: Supplementary file 1 [file materials-18-03759-s001.zip]

Archive with 1 entries (1 files):
- materials-3754113-supplementary.pdf
